# Supplementary material for: Invasive rat control is an efficient, yet insufficient, method for recovery of the critically endangered Hawaiian plant hau kuahiwi (Hibiscadelphus giffardianus)
Source: PLoS One. 2018 Nov 28;13(11):e0208106. doi: 10.1371/journal.pone.0208106 (PMC6261625; doi:10.1371/journal.pone.0208106)
Supplement: S1 Data — Monthly data on fruit retention and recruitment of hau kuahiwi (Hibiscadelphus giffardianus) in Kīpuka Puaulu and Kīpuka Kī from October 2016 through May 2017 (fruit) and August 2017 (recruitment) are contained in a Microsoft Excel file titled S1 Data. (XLSX) [file pone.0208106.s001.xlsx]

## Sheet: readme
Each month from October 2016 through May 2017, the number of desiccated, open fruit (seed-release stage) were recorded on individual hau kuahiwi (Hibiscadelphus giffardianus) trees in Kīpuka Puaulu (n = 71) and within the treatment area inside Kīpuka Kī (n = 110). Trees included in the study were all planted between 1997 and 2001, with the exception of 3 trees still surviving in Kīpuka Puaulu tha…
Corresponding author: Nathan S Gill (nsgill@wisc.edu)

## Sheet: metadata
column name	description
HauKuahiwi_ID	Plant ID # of the individual sampled
Ki_frt_Oct	The number of open fruit on an individual Hibiscidelphus giffardianus plant for a single sample date in October 2016 in the plot later treated for Rattus rattus
Ki_frt_Nov	The number of open fruit on an individual Hibiscidelphus giffardianus plant for a single sample date in November 2016 in the plot later treated for Rattus rattus
Ki_frt_Dec	The number of open fruit on an individual Hibiscidelphus giffardianus plant for a single sample date in December 2016 in the plot later treated for Rattus rattus
Ki_frt_Jan	The number of open fruit on an individual Hibiscidelphus giffardianus plant for a single sample date in January 2017 in the plot later treated for Rattus rattus
Ki_frt_Feb	The number of open fruit on an individual Hibiscidelphus giffardianus plant for a single sample date in February 2017 in the plot treated for Rattus rattus
Ki_frt_Mar	The number of open fruit on an individual Hibiscidelphus giffardianus plant for a single sample date in March 2017 in the plot treated for Rattus rattus
Ki_frt_Apr	The number of open fruit on an individual Hibiscidelphus giffardianus plant for a single sample date in April 2017 in the plot treated for Rattus rattus
Ki_frt_May	The number of open fruit on an individual Hibiscidelphus giffardianus plant for a single sample date in May 2017 in the plot treated for Rattus rattus
Puaulu_frt_Oct	The number of open fruit on an individual Hibiscidelphus giffardianus plant for a single sample date in October 2016 in the control plot
Puaulu_frt_Nov	The number of open fruit on an individual Hibiscidelphus giffardianus plant for a single sample date in November 2016 in the control plot
Puaulu_frt_Dec	The number of open fruit on an individual Hibiscidelphus giffardianus plant for a single sample date in December 2016 in the control plot
Puaulu_frt_Jan	The number of open fruit on an individual Hibiscidelphus giffardianus plant for a single sample date in January 2017 in the control plot
Puaulu_frt_Feb	The number of open fruit on an individual Hibiscidelphus giffardianus plant for a single sample date in February 2017 in the control plot
Puaulu_frt_Mar	The number of open fruit on an individual Hibiscidelphus giffardianus plant for a single sample date in March 2017 in the control plot
Puaulu_frt_Apr	The number of open fruit on an individual Hibiscidelphus giffardianus plant for a single sample date in April 2017 in the control plot
Puaulu_frt_May	The number of open fruit on an individual Hibiscidelphus giffardianus plant for a single sample date in May 2017 in the control plot
Ki_sdl_Oct	The number of seedlings at an individual Hibiscadelphus giffardianus plant for a single sample date in October 2016 in the plot later treated for Rattus rattus
Ki_sdl_Nov	The number of seedlings at an individual Hibiscadelphus giffardianus plant for a single sample date in November 2016 in the plot later treated for Rattus rattus
Ki_sdl_Dec	The number of seedlings at an individual Hibiscadelphus giffardianus plant for a single sample date in December 2016 in the plot later treated for Rattus rattus
Ki_sdl_Jan	The number of seedlings at an individual Hibiscadelphus giffardianus plant for a single sample date in January 2017 in the plot later treated for Rattus rattus
Ki_sdl_Feb	The number of seedlings at an individual Hibiscadelphus giffardianus plant for a single sample date in February 2017 in the plot treated for Rattus rattus
Ki_sdl_Mar	The number of seedlings at an individual Hibiscadelphus giffardianus plant for a single sample date in March 2017 in the plot treated for Rattus rattus
Ki_sdl_Apr	The number of seedlings at an individual Hibiscadelphus giffardianus plant for a single sample date in April 2017 in the plot treated for Rattus rattus
Ki_sdl_May	The number of seedlings at an individual Hibiscadelphus giffardianus plant for a single sample date in May 2017 in the plot treated for Rattus rattus
Ki_sdl_Jun	The number of seedlings at an individual Hibiscadelphus giffardianus plant for a single sample date in June 2017 in the plot treated for Rattus rattus
Ki_sdl_Aug	The number of seedlings at an individual Hibiscadelphus giffardianus plant for a single sample date in August 2017 in the plot treated for Rattus rattus
Puaulu_sdl_Oct	The number of seedlings at an individual Hibiscadelphus giffardianus plant for a single sample date in October 2016 in the control plot
Puaulu_sdl_Nov	The number of seedlings at an individual Hibiscadelphus giffardianus plant for a single sample date in November 2016 in the control plot
Puaulu_sdl_Dec	The number of seedlings at an individual Hibiscadelphus giffardianus plant for a single sample date in December 2016 in the control plot
Puaulu_sdl_Jan	The number of seedlings at an individual Hibiscadelphus giffardianus plant for a single sample date in January 2017 in the control plot
Puaulu_sdl_Feb	The number of seedlings at an individual Hibiscadelphus giffardianus plant for a single sample date in February 2017 in the control plot
Puaulu_sdl_Mar	The number of seedlings at an individual Hibiscadelphus giffardianus plant for a single sample date in March 2017 in the control plot
Puaulu_sdl_Apr	The number of seedlings at an individual Hibiscadelphus giffardianus plant for a single sample date in April 2017 in the control plot
Puaulu_sdl_May	The number of seedlings at an individual Hibiscadelphus giffardianus plant for a single sample date in May 2017 in the control plot
Puaulu_sdl_June	The number of seedlings at an individual Hibiscadelphus giffardianus plant for a single sample date in June 2017 in the control plot
Puaulu_sdl_Aug	The number of seedlings at an individual Hibiscadelphus giffardianus plant for a single sample date in August 2017 in the control plot

## Sheet: OPENFRUIT_TREATMENT
HauKuahiwi_ID	Ki_frt_Oct	Ki_frt_Nov	Ki_frt_Dec	Ki_frt_Jan	Ki_frt_Feb	Ki_frt_Mar	Ki_frt_Apr	Ki_frt_May
61	0	0	0	0	0		0
62	0	0	0	1	0		0
63	0	1	2	2	2	4	2	3
64	0	0	0	0	0	0	0
65	7	10	12	17	7	5	7	8
66	0	0	0	0	0		0
68	0	0	0	0	0	0	0	0
69	4	4	3	5	4	3	4	4
70		3	1	3	0	3	4	2
73	3	2	2	1	2	1	4	5
74	0	0	0	0	0		0
75	1	2	2	1	1	0	3	2
76	4	6	7	8	9	8	6	9
77	0	2	1	4	1	4	1	5
78	2	1	5	4	8	6	4	6
79	10	3	3	3	3	5	2	2
81	0	0	0	0	0		0
83	0	2	2	2	2		1	3
84	0	1	0	0	0	0	0	0
90	1	3	2	1	2	1	1	4
91	1	2	4	1	3	5	3	10
94	0	0	0	3	0	6	0	0
95	0	1	1	1	1	5	6	8
96	0	0	0	0	0		0
98	6	10	6	11	7	12	16	14
99	10	12	10	12	20	8	21	28
100	0	3	4	3	2	3	3	4
102	1	1	1	0	0	4	0	1
104	0	0	0	0	0	0	0	1
105	0	0	0	1	1	2	0	2
107	0	0	0	0	0	0	1	1
108	1	0	0	1	0	1	0	2
111	1	2	1	2	1	2	2	1
115	0	0	1	0	1	0	0	1
116	3	15	11	8	8	10	2	7
119	2	1		1	1	1	1	0
162	0	0	1	0	0	0	0	0
163	5	1	1	6	7	9	5	9
164	0	1	1	2	3	2	2	3
166	0	0	0	0	0	0	0	0
167	1	0	1	3	3	3	4	4
168	0
169	4	3	4	3	3	7	6	4
170	2	1	2	0	1	1	3	6
171	3	5	8	8	10	10	5	11
172	0	5	3	1	3	4	4	5
173	1	0	1	1	2	1	1	1
175	2	14	18	20	22	25	35	16
176	1	2	3	1	3	3	1	3
178	1	0	1	0	1	0	2	0
179	1	6	10	4	5	3	8	13
180		2	1	1	0	2	2	1
181		2	7	6	6	8	8	9
182	4	6	3	3	5	4	4	4
183		6	5	9	4	8	6	6
184		10	6	11	5	10	8	13
185		5	12	10	6	9	8	9
190		1	2
191	5	6	6	4	3	7	5	5
192	3	3	5	3	7	4	6	7
193	27	13	18	20	26	42	47	60
194		4	4	3	4	6	5	18
195	1	2	2	1	1	1	1	1
196	2	3	0	0	1	2	2	1
197		3	0	3	2	3	2	3
198		1	1	2	0	1
199		3	2	3	2	4	3	2
200		1	0	2	2	0	1	4
201		1	1	2	0	1	2	1
600		1	2	2	3	1	1	2
601		0	0	0	0	0	0	0
602		3	2	4	1	1	4	3
603		7	3	9	9	6	10	13
604		20	18	6	4	11	5	12
605		0	0	0	0	0	0	0
606		2	0	0	2	3	1	4
607		0	2	0	0	1	1	4
608		1	2	3	5	5	4	2
609			0	0	0	1	1	1
610			0	0	0	0	0	0
611		0	0	0	2	0	2	4
612		0	0	0	0		0	0
613		2	2	1	3	1	3	2
614		0	1	2	1	1	3	4
615		0	1	1	0	2	3	2
616		0	1	0	2	2	4	4
617		0	0	0	1	3	1	1
618		2	2	1	0	5	0	2
619		0	0	0	0	0	0	0
621				0	0	0	1	0
624		1	2	3	3	4	6	3
625		0	1	1	1	2	1	2
626		0	0	3	6	5	7	8
627		6	2	1	6	12	9	9
628		4	2	8	8	7	6	11
629			0	3	4	3	2	3
630		0	0	0	1	0	0	0
631		0		1		1	1
632		0	4	7	5	7	3	1
634		0	0	0	2	0	3	0
635		0	0	0	1	0	1	3
636		1	0	1	0	1	1	0
637		0	0	0	0	0	0	0
638		0	1	0	0	0	0	0
640				0		0	0	1
641		0	0	0	0	0	0	0
642		5	1	5	5	9	3	7
643		0	0	0	0	0	0	0
644				0	0
645			0	0	0	0	0	0

## Sheet: OPEN FRUIT_CONTROL
HauKuahiwi_ID	Puaulu_frt_Oct	Puaulu_frt_Nov	Puaulu_frt_Dec	Puaulu_frt_Jan	Puaulu_frt_Feb	Puaulu_frt_Mar	Puaulu_frt_Apr	Puaulu_frt_May
1	1	1	1	1	2	2	1	0
2	0	0	0	1	0	0	0	0
4	0	0	0	0	0	0	0	0
5	0	0	0	0	0	0	0	0
6	0	0	0	0	0	0	2	0
8	1	0	0		0	0	0	0
12	0	0	0	0	0	0	0	0
13	0	0	0	0	0	0	0	0
15	0	0	0	0	0	0	0	0
14	0	0	0	0	0	0	0	0
16		0	0	0	0		0	0
17	0	0	0	0	0	0	0	0
18	0	0	0	0	0	0	0	0
19	0	0	0	0	0	0	0	0
21	0	0	0	1	1	0	0	0
22	0	0	0	0	0	0	0	1
23	0	0	0	0	0	0	0	0
24	0	0	0	0	0	0	0	0
28	0	0	1	0	0	0	1	1
29	0	0	0	0	0	0	0	0
31	0	0	0	0	0	0	0	0
33	0	0	0	0	0	0	0
34	0	0	0	0	0	0	0	0
35	0	0	0	1	0	0	0	1
36	0	0	0	0	0	0	0	0
40	0	0	0	0	0	0	0	0
41	0	0	0	0	0	0	0	0
44	0	0	0	0	0	0	1	0
48	0	0	0	0	0	0	0	0
49	0	0	0	0	0	0	0	0
53	0	0	0	0	0		0	0
56	0	0	0	0	0	0	0	0
57	0	0	1	0	0	1	0	0
60	0	0	0	0	0	0	0	0
122	0	0	0	0	0	0	0	0
123	3	3	2	1	2	1	2	3
124	0	1	0	1	1	0	0	1
125	1	0	0	0	0	0	0	0
127	0	0	0	0	0	0	1	1
129	0	0	0	0	0	0	0	0
130	0	1	1	0	1	2	1	0
131	0	0	0	0	0	0
133	0	0	0	0	0	0	0	0
136	0	0	0	1	1	1	1	1
138	0	0	0	0	0	0	0	0
139	0	0	0	0	0	0	0	0
140	0	1	0	0	0	0	0	0
146		0	0	0	0	0	0	0
148		2	1	0	0	1	2	1
153	3	5	6	8	7	8	9	11
154	3	2	1	0	3	2	2	0
155	1	1	2	2	4	1	2	3
156	0	1	1	1	1	3	0	1
157	0	0	0	0	0	0	1	0
159	0	0	1	1	0	1	0	0
160	2	2	4	2	5	0	3	5
206	0	0	0	0	0	0	0	0
207	0	0	0	0	0	0	0	0
208	0	0	0	0	0	0	0	1
209	0	0	0	0	0	0	0	0
301	0	0	0	1	0	1	2	1
302	0	0	0	0	0	1	0	0
509	0	0	0	1	0	0	1	0
510	0	1	0	0	1	1	0	0
518	0
305	0	0	0	0	0	0	0	0
306	0	0	0	0	0	0	1	0
307	0
308	1	6	2	0	3	3	2	3
309	3	4	4	3	2	3	2	3
310	0	0	0	0	0	0	0	0

## Sheet: SEEDLINGS_TREATMENT
HauKuahiwi_ID	Ki_sdl_Oct	Ki_sdl_Nov	Ki_sdl_Dec	Ki_sdl_Jan	Ki_sdl_Feb	Ki_sdl_Mar	Ki_sdl_Apr	Ki_sdl_May	Ki_sdl_Jun	Ki_sdl_Aug
61	0	0	0	0	0	0	0		0	0
62	0	0	0	0	0	0	0		0	0
63	0	0	0	0	0	0	0	0	0	0
64	0	0	0	0	0	0	0		0	0
65	0	0	0	0	0	0	0	0	0	0
66	0	0	0	0	0	0	0		0	0
68	0	0	0	0	0	0	0	0	0	0
69	0	0	0	0	0	0	0	0	0	0
70		0	0	0	0	0	0	0	0	0
73	0	0	0	0	0	0	0	0	0	0
74	0	0	0	0	0	0	0		0	0
75	0	0	0	0	0	0	0	0	0	0
76	0	0	0	0	0	0	0	0	0	0
77	0	0	0	0	0	0	0	0	0	0
78	0	0	0	0	0	0	0	0	0	0
79	0	0	0	0	0	0	0	0	0	0
81	0	0	0	0	0	0	0		0	0
83	0	0	0	0	0	0	0	0	0	0
84	0	0	0	0	0	0	0	0	0	0
90	0	0	0	0	0	0	0	0	0	0
91	0	0	0	0	0	0	0	0	0	0
94	0	0	0	0	0	0	0	0	0	0
95	0	0	0	0	0	0	0	0	0	0
96	0	0	0	0	0	0	0		0	0
98	1	1	1	1	1	1	1	1	1	1
99	0	0	0	0	0	0	0	0	0	0
100	0	0	0	0	0	0	0	0	0	0
102	0	0	0	0	0	0	0	0	0	0
104	0	0	0	0	0	0	0	0	0	0
105	0	0	0	0	0	0	0	0	0	0
107	0	0	0	0	0	0	0	0	0	0
108	0	0	0	0	0	0	0	0	0	0
111	0	0	0	0	0	0	0	0	0	0
115	0	0	0	0	0	0	0	0	0	0
116	0	0	0	0	0	0	0	0	0	0
119	0	0		0	0	0	0	0	0	0
162	0	0	0	0	0	0	0	0	0	0
163	0	0	0	0	0	0		0	0	0
164	0	0	0	0	0	0		0	0	0
166	0	0	0	0	0	0	0	0	0	0
167	0	0	0	0	0	0	0	0	1	1
169	0	0	0	0	0	0	0	0	0	0
170	1	1	1	1	1	1	1	1	1	1
171	0	0	0	0	0	0	0	0	0	0
172	0	0	0	0	0	0	0	0	0	0
173	0	0	0	0	0	0	0	0	0	0
175	0	0	0	0	0	0	0	0	0	0
176	0	0	0	0	0	0	0	0	0	0
178	0	1	0	0	0	0	0	0	0	0
179	0	0	0	0	0	0	0	0	0	0
180		0	0	0	0	0	0	0	0	0
181		0	0	0	0	0	0	0	0	0
183		0	0	0	0	0	0	0	0	0
184		0	0	0	0	0	0	0	0	0
191	0	0	0	0	0	0	0	0	0	0
192	0	0	0	0	0	0	0	0	0	0
193	0	0	0	0	0	0	0	0	0	0
194		0	0	0	0	0	0	0	0	0
195	0	0	0	0	0	0	0	0	0	0
196	0	0	0	0	0	0	0	0	0	0
197		0	0	0	0	0	0	0	0	0
198		0	0	0	0	0			0	0
199		0	0	0	0	0	0	0	0	0
200		0	0	0	0	0	0	0	0	0
600		0	0	0	0	0	0	0	0	0
602		0	0	0	0	0	0	0	0	0
603		0	0	0	0	0	0	0	0	0
604		0	0	0	0	0	0	0	0	0
605		0	0	0	0	0	0	0	0	0
606		0	0	0	0	0	0	0	0	0
607		0	0	0	0	0	0	0	0	0
608		0	0	0	0	0	0	0	0	0
609			0	0	0	0	0	0	0	0
610			0	0	0	0	0	0	0	0
611		0	0	0	0	0	0	0	0	0
612		0	0	0	0	0	0	0	0	0
613		0	0	0	0	0	0	0	0	0
614		0	0	0	0	0	0	0	0	0
615		0	0	0	0	0	0	0	0	0
616		0	0	0	0	0	0	0	0	0
617		0	0	0	0	0	0	0	0	0
618		0	0	0	0	0	0	0	0	0
619		0	0	0	0	0	0	0	0	0
621				0	0	0	0	0	0	0
624		0	0	0	0	0	0	0	0	0
625		0	0	0	0	0	0	0	0	0
626		0	0	0	0	0	0	0	0	0
627		0	0	0	0	0	0	0	0	0
628		0	0	0	0	0	0	0	0	0
629			0	0	0	0	0	0	0	0
630		0	0	0	0	0	0	0	0	0
631		0		0		0	0		0	0
632		0	0	0	0	0	0	0	0	0
634		0	0	0	0	0	0	0	0	0
635		0	0	0	0	0	0	0	0	0
636		0	0	0	0	0	0	0	0	0
637		0	0	0	0	0	0	0	0	0
638		0	0	0	0	0	0	0	0	0
640				0		0	0	0	0	0
641		0	0	1		0	0	0	0	0
642		0	0	0	0	0	0	0	0	0
643		0	0	0	0	0	0	0	0	0
644				0	0				0	0
645			0	0	0	0	0	0	0	0
185		0	0	0	0	0	0	0	0	0
168	0					0			0	0
182	0	0	0	0	0	0	0	0	0	0
190		0	0			0			0	0
201		0	0	0	0	0	0	0	0	0
601		0	0	0	0	0	0	0	0	0

## Sheet: SEEDLINGS_CONTROL
HauKuahiwi_ID	Puaulu_sdl_Oct	Puaulu_sdl_Nov	Puaulu_sdl_Dec	Puaulu_sdl_Jan	Puaulu_sdl_Feb	Puaulu_sdl_Mar	Puaulu_sdl_Apr	Puaulu_sdl_May	Puaulu_sdl_June	Puaulu_sdl_Aug
1	0	0	0	0	0	0	0	0	0	0
2	0	0	0	1	1	0	0	0	0	0
4	0	0	0	0	0	0	0	0	0	0
5	0	0	0	0	0	0	0	0	0	0
6	0	0	0	0	0	0	0	0	0	0
8		0	0		0	0	0	0	0	0
12	0	0	0	0	0	0	0	0	0	0
13	0	0	0	0	0	0	0	0	0	0
15	0	0	0	0	0	0	0	0	0	0
14	0	0	0	0	0	0	0	0	0	0
16		0	0	0	0		0	0	0	0
17	0	0	0	0	0	0	0	0	0	0
18	0	0	0	0	0	0	0	0	0	0
19	0	0	0	0	0	0	0	0	0	0
21	0	0	0	0	0	0	0	0	0	0
22	0	0	0	0	0	0	0	0	0	0
23	0	0	0	0	0	0	0	0	0	0
24	0	0	0	0	0	0	0	0	0	0
28	0	0	0	0	0	0	0	0	0	0
29	0	0	0	0	0	0	0	0	0	0
31	0	0	0	0	0	0	0	0	0	0
33	0	0	0	0	0	0	0		0	0
34	0	0	0	0	0	0	0	0	0	0
35	0	0	0	0	0	0	0	0	0	0
36	0	0	0	0	0	0	0	0	0	0
40	0	0	0	0	0	0	0	0	0	0
41	0	0	0	0	0	0	0	0	0	0
44	0	0	0	0	0	0	0	0	0	0
48	0	0	0	0	0	0	0	0	0	0
49	0	0	0	0	0	0	0	0	0	0
53	0	0	0	0	0		0	0	0	0
56	0	0	0	0	0		0	0	0	0
57	0	0	0	0	0	0	0	0	0	0
60	0	0	0	0	0	0	0	0	0	0
122	0	0	0	0	0	0	0	0	0	0
123	0	0	0	0	0	0	0	0	0	0
124	0	0	0	0	0	0	0	0	0	0
125	0	0	0	0	0	0	0	0	0	0
127	0	0	0	0	0	0	0	0	0	0
129	0	0	0	0	0	0	0	0	0	0
130	0	0	0	0	0	0	0	0	0	0
131	0	0	0	0	0	0			0	0
133	0	0	0	0	0	0	0	0	0	0
136	0	0	0	0	0	0	0	0	0	0
138	0	0	0	0	0	0	0	0	0	0
139	0	0	0	1	0	0	0	0	0	0
140	0	0	0	0	0	0	0	0	0	0
146		0	0	0	0	0	0	0	0	0
148		0	0	0	0	0	0	0	0	0
153	0	0	0	0	0	0	0	0	0	0
154	0	0	0	0	0	0	0	0	0	0
155	0	0	0	0	0	0	0	0	0	0
156	0	0	0	0	0	0	0	0	0	0
157	0	0	0	0	0	0	0	0	0	0
159	0	0	0	0	0	0	0	0	0	0
160	0	0	0	0	0	0	0	0	0	0
206	0	0	0	0	0	0	0	0	0	0
207	0	0	0	0	0	0	0	0	0	0
208	0	0	0	0	0	0	0	0	0	0
209	0	0	0	0	0	0	0	0	0	0
301	0	0	0	0	0	0	0	0	0	0
302	0	0	0	0	0	0	0	0	0	0
509	0	0	0	0	0	0	0	0	0	0
510	0	0	0	0	0	0	0	0	0	0
518	0								0	0
305	0	0	0	0	0	0	0	0	0	0
306	0	0	0	0	0	0	0	0	0	0
307	0								0	0
308	0	0	0	0	0	0	0	0	0	0
309	0	0	0	1	1	1	1	1	1	1
310	0	0	0	0	0	0	0	0	0	0
