# Supplementary material for: Invasive rat control is an efficient, yet insufficient, method for recovery of the critically endangered Hawaiian plant hau kuahiwi (Hibiscadelphus giffardianus)
Source: PLoS One. 2018 Nov 28;13(11):e0208106. doi: 10.1371/journal.pone.0208106 (PMC6261625; doi:10.1371/journal.pone.0208106)
Supplement: S2 Data — A summary of rat captures during Fall 2016 and Spring 2017 trapping periods is provided in a Microsoft Excel file titled S2 Data. (XLSX) [file pone.0208106.s002.xlsx]

## Sheet: markrecapture
Site	Season	Total BR	Recap BR	Individuals	No Cap	Esc.	IM	ND	X	corrections	Tot. TN	C/100CTN	No Cap TN
KKI	fall2016	24	2	22	134	1	0	0	271	137	293	7.50853	271
KKI	spring2017	4	1	3	342	0	0	0	28	14.5	359.5	0.834492	356.5
PUA	fall2016	70	11	59	213	7	3	0	93	57	329	17.9331	270
PUA	spring2017	72	20	52	213	6	2	18	63	54.5	319.5	16.2754	267.5

## Sheet: readme
To monitor rat abundance in both the treatment and non-treatment sites before and after the distribution of rodenticide, we conducted live mark-recapture surveys in 300 × 300 m plots in each study site. Rats were captured using 49 wire basket traps spaced 50 m apart and baited with coconut chunks. Rats were ear-tagged before release to prevent double-counting recaptured individuals, and the rate …
Corresponding author: Nathan Gill (ngill@clarku.edu)
Site = Kipuka Ki, KKI (Treatment; UTM 5Q 256617 E 2151493 N) and Kipuka Puaulu, PUA (Control; UTM 5Q 258170 E 2151248 N)
Season = Fall 2016: 8 nights of trapping during OCT-NOV at PUA, 9 nights during OCT-NOV at KKI (1 extra night trapped because of excessive mongoose interference)
Total BR = All black rats captured and processed
Recap BR = Black rats that were recaptured within the trapping season
Individuals = Total BR - Recap, all unique rats captured during the season
No Capture = No captures or trap malfunctions
Escaped = Rats were captured, but escaped before processing
IM = Mongoose captured
ND = No Data, still accounted for as CTN, based on field protocol all traps were checked and rats recorded, ND is simply no capture, though otherwise unspecified.
X = Trap triggered, or other malfunction
corrections = corrected trap nights, Recap + Escaped + IM + ND + X all are multiplied by 0.5
Total TN = corrected trap nights + no capture + Individuals
C/100TN = Individuals / total trapnights * 100
No Cap TN = No capture + corrected trapnights
